# Supplementary material for: Dynamics and Predictors of Mortality Due to Candidemia Caused by Different Candida Species: Comparison of Intensive Care Unit-Associated Candidemia (ICUAC) and Non-ICUAC
Source: J Fungi (Basel). 2021 Jul 24;7(8):597. doi: 10.3390/jof7080597 (PMC8397010; doi:10.3390/jof7080597)
Supplement: Supplementary file 1 [file jof-07-00597-s001.zip]

Archive with 3 entries (3 files):
- Supplementary Table S1(A¿CE).pdf
- Supplementary Table S2(A¿CD).pdf
- Supplementary Table S3.pdf
